# Supplementary material for: A critical role of the mechanosensor PIEZO1 in glucose-induced insulin secretion in pancreatic β-cells
Source: Nat Commun. 2022 Jul 22;13:4237. doi: 10.1038/s41467-022-31103-y (PMC9307633; doi:10.1038/s41467-022-31103-y)
Supplement: Supplementary file 4 — Source data [file 41467_2022_31103_MOESM4_ESM.xlsx]

## Sheet: Fig1a
Figure 1a
	Sample	Tissue	Expression_Piezo1_log2_CPM
	Sample_F_01	Fat	7.43
	Sample_F_02	Fat	3.62
	Sample_F_03	Fat	3.84
	Sample_F_04	Fat	4.26
	Sample_F_05	Fat	3.77
	Sample_F_06	Fat	5.32
	Sample_F_07	Fat	5.03
	Sample_F_08	Fat	7.59
	Sample_F_09	Fat	7.26
	Sample_F_10	Fat	3.78
	Sample_F_11	Fat	3.96
	Sample_F_12	Fat	3.7
	Sample_F_13	Fat	7.3
	Sample_F_14	Fat	8.3
	Sample_I_01	Islets	6.7
	Sample_I_02	Islets	5.57
	Sample_I_03	Islets	3.8
	Sample_I_04	Islets	3.11
	Sample_I_05	Islets	3
	Sample_I_06	Islets	4.65
	Sample_I_07	Islets	4.57
	Sample_I_08	Islets	5.63
	Sample_I_09	Islets	5.18
	Sample_I_10	Islets	5.91
	Sample_I_11	Islets	4.18
	Sample_I_12	Islets	3.86
	Sample_I_13	Islets	2.09
	Sample_I_14	Islets	5.13
	Sample_I_15	Islets	5.2
	Sample_L_01	Liver	5.77
	Sample_L_02	Liver	3.5
	Sample_L_03	Liver	5.05
	Sample_L_04	Liver	6.21
	Sample_L_05	Liver	6.44
	Sample_L_06	Liver	5.01
	Sample_L_07	Liver	4.62
	Sample_L_08	Liver	4.89
	Sample_L_09	Liver	4.93
	Sample_L_10	Liver	3.22
	Sample_L_11	Liver	4.48
	Sample_L_12	Liver	6.19
	Sample_L_13	Liver	2
	Sample_M_01	Muscle	3.77
	Sample_M_02	Muscle	3.8
	Sample_M_03	Muscle	3.23
	Sample_M_04	Muscle	4.11
	Sample_M_05	Muscle	4.33
	Sample_M_06	Muscle	2.95
	Sample_M_07	Muscle	2.98
	Sample_M_08	Muscle	2.77
	Sample_M_09	Muscle	4.05
	Sample_M_10	Muscle	2.93
	Sample_M_11	Muscle	3.72
	Sample_M_12	Muscle	4.55
	Sample_M_13	Muscle	5.01

## Sheet: Fig1b
ID	Glycemic	expression_log2CPM
HTL0001	Normoglycemic	5.8778
HTL0003	Normoglycemic	5.57363
HTL0006	Normoglycemic	3.98949
HTL0008	Normoglycemic	6.10641
HTL0011	T2D	5.62655
HTL0012	T2D	7.31098
HTL0014	Normoglycemic	5.43106
HTL0015	Normoglycemic	6.06048
HTL0016	Normoglycemic	4.27173
HTL0019	Normoglycemic	5.88719
HTL0020	IGT	5.03718
HTL0021	Normoglycemic	6.26245
HTL0022	Normoglycemic	5.90309
HTL0024	Normoglycemic	4.43213
HTL0026	Normoglycemic	5.56934
HTL0027	Normoglycemic	5.97184
HTL0028	IGT	6.04493
HTL0030	Normoglycemic	5.94577
HTL0031	IGT	6.87671
HTL0032	Normoglycemic	4.40007
HTL0033	Normoglycemic	6.44695
HTL0034	Normoglycemic	3.70996
HTL0035	T2D	4.19659
HTL0036	Normoglycemic	4.53865
HTL0037	Normoglycemic	4.41236
HTL0038	T2D	6.64871
HTL0039	Normoglycemic	4.76262
HTL0040	Normoglycemic	4.30171
HTL0041	T2D	6.11028
HTL0042	IGT	5.99642
HTL0043	Normoglycemic	5.59353
HTL0044	Normoglycemic	4.69521
HTL0045	Normoglycemic	4.58452
HTL0046	Normoglycemic	5.0924
HTL0047	Normoglycemic	5.59476
HTL0048	Normoglycemic	6.48589
HTL0050	T2D	5.55905
HTL0051	T2D	3.85
HTL0052	Normoglycemic	5.71229
HTL0053	Normoglycemic	3.87226
HTL0054	T2D	4.21829
HTL0055	Normoglycemic	5.83581
HTL0056	IGT	5.2977
HTL0058	Normoglycemic	3.73994
HTL0059	Normoglycemic	5.10655
HTL0060	Normoglycemic	4.80683
HTL0061	IGT	5.90543
HTL0062	IGT	7.2203
HTL0063	IGT	6.40141
HTL0064	T2D	5.87813
HTL0065	T2D	6.33514
HTL0066	Normoglycemic	4.84336
HTL0067	Normoglycemic	5.27095
HTL0068	Normoglycemic	4.12748
HTL0070	Normoglycemic	6.24485
HTL0071	Normoglycemic	6.69968
HTL0072	Normoglycemic	6.05452
HTL0073	Normoglycemic	4.25815
HTL0074	Normoglycemic	4.31545
HTL0075	Normoglycemic	2.75508
HTL0076	Normoglycemic	2.34192
HTL0077	IGT	6.2636
HTL0078	Normoglycemic	6.09911
HTL0079	Normoglycemic	4.71413
HTL0080	Normoglycemic	5.11178
HTL0081	Normoglycemic	5.04393
HTL0082	Normoglycemic	5.14877
HTL0083	Normoglycemic	6.44752
HTL0084	Normoglycemic	4.7192
HTL0085	Normoglycemic	3.8262
HTL0086	Normoglycemic	4.85115
HTL0087	Normoglycemic	5.75507
HTL0088	Normoglycemic	5.48437
HTL0089	IGT	4.81298
HTL0090	IGT	5.60487
HTL0091	T2D	5.63329
HTL0092	IGT	5.40027
HTL0093	IGT	6.48125
HTL0095	Normoglycemic	4.3821
HTL0096	Normoglycemic	6.16521
HTL0097	Normoglycemic	5.62123
HTL0098	Normoglycemic	5.59086
HTL0101	Normoglycemic	5.13917
HTL0102	Normoglycemic	4.3296
HTL0103	T2D	7.86055
HTL0104	IGT	4.79798
HTL0105	T2D	5.3396
HTL0106	Normoglycemic	5.18961
HTL0107	Normoglycemic	4.09734
HTL0108	Normoglycemic	5.86011
HTL0109	Normoglycemic	2.9729
HTL0110	Normoglycemic	4.19405
HTL0111	Normoglycemic	4.75655
HTL0112	Normoglycemic	4.61745
HTL0114	T2D	6.53901
HTL0115	T2D	6.286
HTL0116	IGT	5.70397
HTL0117	T2D	5.85299
HTL0118	IGT	5.6222
HTL0119	Normoglycemic	5.81469
HTL0122	Normoglycemic	4.33553
HTL0123	IGT	6.49154
HTL0124	Normoglycemic	6.24786
HTL0125	Normoglycemic	6.81107
HTL0126	Normoglycemic	5.2377
HTL0127	IGT	3.63082
HTL0128	IGT	4.54368
HTL0129	Normoglycemic	4.79613
HTL0130	IGT	4.54886
HTL0131	Normoglycemic	3.35114
HTL0132	Normoglycemic	4.14214
HTL0133	Normoglycemic	5.54003
HTL0134	Normoglycemic	5.40715
HTL0135	IGT	5.34156
HTL0136	Normoglycemic	5.03951
HTL0137	Normoglycemic	6.43951
HTL0138	Normoglycemic	3.83575
HTL0139	Normoglycemic	6.29121
HTL0140	Normoglycemic	6.44252
HTL0141	Normoglycemic	5.32341
HTL0142	Normoglycemic	4.13546
HTL0143	IGT	4.98035
HTL0144	Normoglycemic	5.80142
HTL0145	IGT	5.39148
HTL0146	IGT	5.23388
HTL0147	Normoglycemic	6.36585
HTL0148	Normoglycemic	5.47275
HTL0149	Normoglycemic	4.75721
HTL0150	Normoglycemic	5.86658
HTL0151	Normoglycemic	6.13805
HTL0152	Normoglycemic	4.88404
HTL0153	T2D	5.68105
HTL0154	Normoglycemic	5.09883
HTL0155	IGT	5.75006
HTL0156	T2D	6.07253
HTL0157	Normoglycemic	4.23197
HTL0160	IGT	5.37081
HTL0161	Normoglycemic	4.00238
HTL0162	Normoglycemic	5.97064
HTL0163	Normoglycemic	4.75315
HTL0164	Normoglycemic	4.2199
HTL0165	IGT	4.96082
HTL0166	T2D	5.80364
HTL0167	Normoglycemic	4.38571
HTL0168	T2D	3.66261
HTL0169	IGT	5.96886
HTL0170	Normoglycemic	5.691
HTL0172	T2D	3.96927
HTL0173	Normoglycemic	3.94144
HTL0175	T2D	3.52007
HTL0176	Normoglycemic	5.47736
HTL0178	Normoglycemic	4.82433
HTL0179	Normoglycemic	4.62424
HTL0181	Normoglycemic	4.72619
HTL0182	T2D	4.96252
HTL0183	T2D	4.13051
HTL0184	Normoglycemic	3.82606
HTL0185	T2D	6.29403
HTL0186	Normoglycemic	4.31124
HTL0187	Normoglycemic	5.31204
HTL0188	Normoglycemic	5.24442
HTL0189	Normoglycemic	4.42175
HTL0190	IGT	5.08258
HTL0191	IGT	5.27801
HTL0193	IGT	6.03549
HTL0194	T2D	6.86306
HTL0196	Normoglycemic	4.76186
HTL0197	Normoglycemic	5.57804
HTL0198	Normoglycemic	4.53309
HTL0199	Normoglycemic	4.86454
HTL0200	Normoglycemic	4.57384
HTL0201	Normoglycemic	5.08894
HTL0202	Normoglycemic	4.77729
HTL0203	Normoglycemic	5.27771
HTL0204	Normoglycemic	3.75275
HTL0208	Normoglycemic	5.65035
HTL0209	IGT	4.6492
HTL0210	Normoglycemic	4.13955
HTL0211	Normoglycemic	5.22099
HTL0212	T2D	6.65328
HTL0213	Normoglycemic	5.78079

## Sheet: Fig1c & d
Figure 1c
Figure 1d
ND	IGT	T2D
0.527412	2.30596	4.55631
2.49438	1.15537	0.94198
0.926286	1.29651	4.72077
0.837046	2.2631	0.731422
0.214871		2.51608

## Sheet: Fig1e
Figure1e
WT	DB/DB
0.028676	0.069005
0.036741	0.051683
0.05763	0.065
0.026
0.019
5 wild type mice	3 db/db mice were included

## Sheet: Fig 1g&h
Figure 1g
mean intensity of PIEZO1 in human islet cells
α cells	β cells
88.97	48.53
22.98	88.19
59.6	66.19
82.65	105.87
65.14	90.82
20.76	73.7
49.83	68.87
	81.05
	64.08
Figure 1h
ratio of mean intensity of Nuclear by cytosol in human islet cells
α cells	β cells
0.347308	0.204125
0.233321	0.482799
0.994777	0.463983
0.775189	0.718199
1.0015	0.488021
0.64254	0.243356
1.11088	0.284822
0.732994	0.393542
0.944291	0.469858
0.459745	0.704434
0.686596	0.408888

## Sheet: Fig 1j&k
Figure1j			Figure 1k
mouse α-cells	mouse β-cells		α-cells	β-cells
87.15	131.2		0.867567	0.5321
118.25	151.63		1.08017	0.582837
155.84	100.27		1.09095	0.487058
107.66	173.52		1.42323	0.817935
128.76	93.49		1.18967	0.417878
137.68	148.45		1.12704	0.591797
139.12	156.24		1.06396	0.608296
110.69	146.39		1.19913	0.479667
189.51	116.75		1.18734	0.39121
192.64	118.08		1.27351	0.680964
112.38	145.55		1.15558	0.467281
176.26	148.79		1.22492	0.63543
184.54	216.91		1.38409	1.15237
159.43	106.9		1.37504	0.425361
98.5	122.92		1.25399	0.599041
195.16	33.585		1.33987	0.709824
15.35	18.393		0.431241	0.055498
34.862	16.594		0.847308	0.124112
23.038	4.908		0.973302	0.009114
32.76	2.602		0.868999	0.015257
29.208	10.704		0.780215	0.290388
29.38	29.853		1.0994	1.11513
26.044	33.961		1.30176	1.0346
29.885	34.258		1.12429	0.947502
30.565	10.929		1.07839	0.115547
41.35	14.976		0.676069	0.243985
	34.529			0.992879
	28.938			0.982624
	35.945			1.0184
	28.307			0.366963

## Sheet: Fig2
Figure 2b	5G																																								20G
nuclear/total	0.776392	0.535551	0.403634	0.828718	0.893021	0.762792	0.757818	0.526535	0.797202	0.835652	0.657592	0.165041	0.962786	0.935536	0.727913	0.569437	0.663205	0.759572	0.752448	0.594521	0.694645	0.959394	0.772601	0.72222	0.765639	0.689949	0.979352	0.533217	0.97257	0.826377	0.616609	0.939094	0.67907	0.691686							0.932215	0.924427	0.977423	0.888378	1.13089	1.02327	1.00331	0.983618	0.964468
cytosol/total	1.10215	1.30977	1.30272	1.10649	1.06946	1.13063	1.13702	1.13399	1.12925	1.13365	1.19971	1.33879	1.03265	1.04532	1.16678	1.22937	1.17043	1.2182	1.09197	1.25486	1.13803	1.02095	1.10925	1.16666	1.13288	1.13	1.00955	1.28451	1.01704	1.10354	1.17585	1.06398	1.16442	1.19546							1.05747	1.03426	1.00977	1.04819	0.897831	0.979802	0.997419	1.01329	1.01921
membrane/total	0.98699	1.15893	1.11503	0.776716	0.747704	0.869704	0.855113	0.97413	0.659782	0.929364	0.854569	0.937984	0.794793	0.856523	1.15383	0.673666	1.13541	0.890803	0.568	1.01559	0.946895	0.938344	1.02421	0.73559	1.05961	0.731123	0.867392	1.36132	0.776588	1.02006	0.905287	1.00938	1.07078	0.914299							1.01309	0.439852	0.586727	0.481731	0.720307	1.12133	0.756241	0.781369	0.483758
	Donor #1																		Donor#2																						Donor#1
These data was generated from the human islets of 2 donors
Figure 2d	5G																								20G
nuclear/total	0.110708	0.0506667	0.135302	0.0971489	0.0763791	0.0758483	0.285203	0.277275	0.96301	0.737057	0.737435	0.877877	0.0329218	0.0114754	0.135448	0.0390798	0.110496	0.0781563	0.272169	0.208109	0.0681818	0.103914	0.0394236	0.0875028	0.0155131	0.146486	0.122835	0.198319	0.438454	1.21306	0.0223881	0.0247253	0.138539	0.224186	0.108382	0.290049	0.276087	0.371531	0.173333	1.10352	0.862742	0.523221	1.19296	1.16346	1.22909	0.711913	0.895629	1.03217	1.16086
cytosol/total	1.24964	1.2713	1.2781	1.1632	1.29041	1.42135	1.17949	1.18029	1.01817	1.11282	1.11324	1.10888	1.49547	1.23928	1.26108	1.19717	1.27109	1.29215	1.34841	1.25208	1.25581	1.23211	1.2433	1.22167	1.23047	1.48575	1.27249	1.247	1.18775	0.892099	1.28083	1.28184	1.1897	1.23689	1.21528	1.11994	1.12161	1.19045	1.22832	0.961342	1.04912	1.23402	0.927325	0.936366	0.895181	1.18002	1.03696	0.986903	0.937518
membrane/total	1.31307	0.835556	0.99794	1.37909	1.14569	0.595808	0.479316	0.340162	0.965136	0.989441	0.766273	1.00282	1.91967	1.1559	0.813747	1.01357	1.05067	1.04031	1.13384	2.91979	1.21995	0.964775			0.781623	0.347163	0.99685	0.96982	0.633758	1.01119	0.631868	0.793451	0.976744	0.794798	0.832745	0.705797	0.975828	0.70303	0.388529	1.00246	1.03783	0.983516	0.989399	1.00953	1.00718	0.952389	0.433884	0.475079	0.792908
Figure 2f	Control																							db/db
nuclear/total	0.705237	0.346393	0.135498	0.063642	0.030761	0.179659	0.047401	1.40852	0.252152	0.557707	0.529226	0.70364	0.664373	0.71577	0.570044	0.669854	0.535606	0.878155	0.587915	0.372765	0.782729			0.859688	0.617784	0.408455	1.11763	0.654119	0.204423	1.15758	0.574989	0.650246	1.10391	1.23968	0.997147	1.27945	1.13992	1.14039	0.930703	1.19648	1.06163	0.957768	0.861684	1.02141	0.922983	0.951801
cytosol/total	1.18273	1.38084	1.42255	1.3606	1.24155	1.15054	1.20365	0.842413	1.1667	1.17257	1.12136	1.08595	1.07745	1.10396	1.11051	1.09392	1.14762	1.04804	1.17617	1.22544	1.05677			1.0595	1.16618	1.20083	0.861404	1.0734	1.25019	0.929723	1.10028	1.11346	0.944236	0.891041	1.00171	0.897946	0.944777	0.956216	1.03087	0.914965	0.98852	0.996469	1.06011	0.992933	1.02897	1.03098
membrane/total	1.01662	0.8863	1.05151	1.01673	1.04317	0.806943	0.842049	0.649623	1.0952	1.05459	0.77757	1.04499	1.0369	0.954531	1.05675	0.798965	0.664655	1.72678	1.01367	0.795952	1.09474			0.985338	0.983848	0.971187	0.977368	0.99866	1.00426	0.992562	0.545939	0.99569	0.933361	0.413509	0.972692	0.369425	0.442479	0.99928	1.02116	0.490756	0.505483	0.511511	0.356895	0.977839	1.0207	1.01186
Figure 2h	20G																								10G
nuclear	1.29753	1.69982	1.74252	0.907994	1.25497	1.30936	0.848667	0.972508	0.935254	1.26403	1.57017	1.04154	1.3468	1.37611	1.039	0.292158	0.784112	1.67617	0.466141	1.10819	0.149517	0.544017	0.579694		0.757172	0.706581	0.478989	0.838842	1.39403	1.77538	0.772012	0.495473	0.612638	0.916498	0.000156	0.856459	0.660463	0.312476	1.29407	0.375417	0.443855	0.706224	0.67817	0.403185	0.616995	0.373088
[truncated: 29 more columns]

## Sheet: Fig 3a&b
Figure3a				Figure 3b
Time (Sec)	Hypotonic	Hypotonic + 2,5µM GsMtx4		Hypotonic n=85	Hypotonic + 2,5µM GsMtx4 n=81
0	1.04636	0.955515		174.4	155.8
1.034	1.05327	0.961397		181.3	178.3
2.032	1.03436	0.973529		400.7	92.85
3.032	1.03818	0.967096		244.7	281.6
4.032	1.03727	0.961397		197.2	107.5
5.032	1.03836	0.963051		227.3	85.09
6.032	1.02764	0.959926		223.8	37.25
7.03	1.03382	0.960294		122.9	174.1
8.03	1.02109	0.959743		207	84.76
9.03	1.01964	0.956066		330.2	229.9
10.031	1.014	0.960846		297.9	166.9
11.031	1.02346	0.960846		212.3	142.9
12.03	1.002	0.963419		282.6	38.77
13.03	1.00836	0.962868		309.2	129.7
14.03	1.00927	0.968382		169.2	129.1
15.031	1.00473	0.968382		104.3	138.9
16.03	1.00473	0.965993		228.9	69.72
17.03	1.00455	0.974632		133.1	123.1
18.029	1.01727	0.964338		260.2	148.5
19.029	1.00364	0.969669		173	189.7
20.031	1.00545	0.959191		217.4	147.6
21.031	1.00673	0.965993		192.9	180.8
22.031	1.00364	0.959191		174	106.5
23.031	1.002	0.956066		159.4	115.4
24.031	0.995818	0.958456		195.4	24.44
25.031	1.00473	0.959559		279.6	111.4
26.03	1	0.955331		232.6	44.93
27.031	0.995455	0.957904		171.9	75.72
28.03	1.00091	0.961765		295.3	140.5
29.029	0.991091	0.997059		106.4	97.56
30.031	0.998545	0.984375		243.2	84.59
31.03	0.999636	0.978493		127.9	117.7
32.03	0.989818	0.966728		347.6	92.94
33.03	0.99	0.966176		90.45	129.5
34.03	0.995636	0.965625		114.2	78.31
35.03	0.991455	0.969118		183.8	84.16
36.03	0.990909	0.99375		57.57	104.3
37.03	0.986	0.977757		168.9	164.4
38.03	0.985636	0.972978		181.8	210.4
39.03	0.992727	0.964522		249	129.5
40.03	0.988364	0.969669		509.5	385.8
41.03	0.986545	0.960478		771.3	301.3
42.032	0.985636	1.09357		193.8	151
43.032	0.987455	1.0614		161.6	308.5
44.032	0.987818	1.05551		388.8	45.22
45.032	0.991273	1.0329		340.2	414.4
46.032	0.989273	1.01654		255.4	265.8
47.03	0.986727	1.00864		391.5	185.6
48.031	0.984909	1.04412		403.7	63.45
49.03	0.986	1.03052		194.2	382.5
50.029	0.986727	1.0136		615.5	107
51.029	0.980182	1.00735		574.3	358.6
52.029	0.975818	1.00092		377.6	46.77
53.029	0.981273	1.00092		339.6	313.3
54.029	0.98	0.996691		192.7	180.8
55.03	0.974	0.991728		430.8	249.4
56.029	0.973091	0.986397		272.1	215.2
57.03	0.976182	0.991544		497.5	163.7
58.03	0.981636	0.986029		367.6	231
59.031	0.980727	0.981434		672.9	285.5
60.03	0.982545	0.988235		601.8	134
61.03	0.968909	0.987868		235.8	217.1
62.03	0.988364	0.99375		350.9	186.1
63.032	0.979091	0.993382		386.5	187.1
64.032	0.978727	1.00221		301.6	175.1
65.032	0.971455	1.01029		387.9	330
66.032	0.982364	1.17022		431.8	339.7
67.032	1.416	1.12132		353.8	332.7
68.032	1.228	1.09779		387.6	167.8
69.032	1.12036	1.06323		155.7	79.52
70.032	1.05909	1.04651		331.4	217.1
71.032	1.03127	1.03198		142.9	251.7
72.03	1.01255	1.01875		182.4	256.2
73.03	1.00491	1.00423		400.4	46.93
74.03	0.998545	0.998346		93.5	143
75.03	0.992545	0.995037		495.8	104.1
76.029	0.992	0.994669		62.61	74.08
77.029	0.987091	0.993199		176.9	186.2
78.03	0.987636	0.985846		474.8	208.2
79.029	0.982	0.988603		269.6	178.6
80.029	0.99	0.99375		337.1	300.5
81.029	0.989273	1.01618		286.9
82.029	0.983818	1.00937		104.6
83.029	0.981091	1.00386		423.8
84.03	0.981818	1.0057		260.6
85.031	0.986545	1.00257
86.031	0.978727	1.0011
87.032	0.990545	1.00846
88.032	0.986	1.13989
89.032	0.988364	1.21838
90.031	0.982727	1.14816
91.032	0.988909	1.1454
92.03	0.981455	1.10147
93.03	0.980545	1.06857
94.03	0.986909	1.05662
95.031	0.984909	1.04835
96.03	0.985455	1.03548
97.03	0.988909	1.03456
98.03	0.982909	1.02206
99.03	0.984	1.03897
100.03	0.989636	1.03162
101.031	0.997455	1.02776
102.03	0.985818	1.02188
103.03	0.983636	1.025
104.03	0.987636	1.03438
105.029	0.989091	1.15533
106.031	0.988182	1.18235
107.031	0.984727	1.14559
108.031	0.983273	1.16085
109.031	0.974727	1.13842
110.031	0.979455	1.1307
111.03	0.982909	1.12206
112.031	0.981636	1.10901
113.029	0.989818	1.11066
114.03	0.981091	1.09853
115.03	0.990545	1.0864
116.03	0.980727	1.0796
117.03	0.992	1.07445
118.031	0.984545	1.07132
119.031	0.980909	1.0614
120.031	0.976545	1.05515
121.031	0.984545	1.05184
122.031	0.986727	1.05202
123.03	0.984	1.08493
124.03	0.986545	1.0875
125.03	0.989273	1.07353
126.03	0.991636	1.07849
127.03	0.991818	1.07353
128.032	0.982909	1.0625
129.033	0.980182	1.05496
130.032	0.991455	1.05882
131.032	0.984364	1.06232
132.032	0.985818	1.07757
133.032	0.989455	1.08658
134.032	0.998727	1.08989
135.032	0.994182	1.09228
136.03	0.978545	1.09706
137.03	0.986545	1.1046
138.031	0.982182	1.09982
139.03	0.982727	1.0886
140.031	0.986364	1.13548
141.03	0.995273	1.11103
142.03	0.989455	1.10257
143.031	0.984909	1.09559
144.031	0.994727	1.09632
145.032	0.982545	1.15055
146.031	0.991818	1.13658
147.031	0.993636	1.12059
148.031	1.00545	1.10404
149.031	0.996545	1.09963
150.033	0.992	1.09761
151.034	0.995091	1.09522
152.033	0.991273	1.09026
153.033	0.981273	1.0886
154.033	0.982364	1.08474
155.033	0.981091	1.08419
156.033	0.986364	1.07923
157.033	0.99	1.07629
158.033	0.988727	1.07298
159.032	0.985455	1.06085
160.032	0.990909	1.05331
161.031	0.993273	1.05809
162.031	0.982545	1.04926
163.03	0.983091	1.04761
164.03	0.995818	1.04632
165.03	0.992909	1.04136
166.03	0.997091	1.04154
167.031	0.989273	1.03915
168.031	0.995273	1.06415
169.03	1.00036	1.0625
170.031	1.01091	1.0682
171.031	1.02891	1.0693
172.032	1.13273	1.06489
173.032	1.17673	1.07096
174.033	1.10691	1.06103
175.033	1.08218	1.07794
176.033	1.06709	1.24687
177.033	1.04455	1.21654
178.033	1.03655	1.25276
179.031	1.02273	1.21948
180.032	1.01691	1.18493
181.032	1.01927	1.16048
182.032	1.01345	1.18401
183.032	1.00891	1.15294
184.032	1.01291	1.1761
185.031	1.00655	1.18162
186.031	1.02091	1.16489
187.031	1.02146	1.25294
188.031	1.00945	1.40515
189.031	1.01764	1.32059
190.032	1.016	1.24927
191.03	1.00636	1.21121
192.03	1.00545	1.17555
193.032	1.022	1.16489
194.032	1.02927	1.15202
195.032	1.01691	1.1511
196.032	1.01218	1.13162
197.032	1.01109	1.12427
198.032	1.01636	1.13033
199.031	1.01018	1.11654
200.032	1.01891	1.0954
201.03	1.02709	1.09596
202.031	1.02	1.10643
203.031	1.02382	1.09669
204.031	1.02673	1.09265
205.032	1.034	1.08621
206.031	1.02909	1.10239
207.032	1.03673	1.10312
208.031	1.03546	1.08971
209.032	1.02164	1.09669
210.032	1.03	1.09154
211.031	1.03255	1.09393
212.032	1.04218	1.08364
213.032	1.03091	1.08015
214.031	1.03527	1.08971
215.033	1.04836	1.09835
216.034	1.04709	1.09191
217.033	1.04473	1.09651
218.033	1.06018	1.13254
219.033	1.05982	1.12702
220.032	1.07836	1.11838
221.032	1.08091	1.12647
222.031	1.08673	1.11452
223.031	1.08527	1.13677
224.03	1.07891	1.14099
225.031	1.08236	1.13143
226.03	1.10055	1.12279
227.031	1.11127	1.11029
228.03	1.11473	1.10699
229.031	1.14927	1.09945
230.031	1.15654	1.10441
231.031	1.17145	1.10239
232.03	1.19327	1.11452
233.031	1.23218	1.11728
234.032	1.29327	1.12279
235.031	1.34109	1.13934
236.033	1.40145	1.19026
237.034	1.48473	1.18346
238.033	1.65364	1.175
239.033	1.81382	1.17353
240.033	1.90218	1.16562
241.032	2.03909	1.29173
242.033	2.08273	1.25533
243.033	2.10891	1.28254
244.031	2.10073	1.26195
245.031	2.07673	1.25956
246.032	2.05127	1.26287
247.032	1.96982	1.29779
248.031	1.91236	1.27904
249.03	1.84	1.27426
250.031	1.766	1.30625
251.03	1.72418	1.3182
252.03	1.87254	1.31967
253.03	2.96818	1.34136
254.03	2.87146	1.36342
255.03	2.66982	1.3671
256.03	2.60982	1.4296
257.032	3.07364	1.4296
258.033	3.02927	1.41176
259.032	2.72964	1.40184
260.033	3.18036	1.43658
261.033	2.98145	1.4432
262.033	2.74436	1.52831
263.033	2.76218	1.56801
264.033	3.07527	1.58915
265.031	3.00545	1.57684
266.031	3.09982	1.62831
267.031	3.10546	1.58235
268.031	3.25964	1.5636
269.031	3.072	1.58603
270.032	3.15855	1.59853
271.031	3.27418	1.57022
272.031	3.26418	1.64651
273.031	3.26127	1.64062
274.031	3.32036	1.64963
275.031	3.32164	1.66783
276.031	3.15254	1.68346
277.032	3.25746	1.68897
278.032	3.45073	1.72702
279.033	3.58509	1.7625
280.032	3.57564	1.80496
281.032	3.592	1.87059
282.032	3.45655	1.88989
283.031	3.35891	1.93107
284.031	3.23218	1.9364
285.032	3.22891	1.95533
286.03	3.13364	2.0068
287.03	3.43854	2.08897
288.031	3.64309	2.10496
289.031	3.62182	2.07794
290.031	3.73	2.03768
291.031	3.68909	2.07408
292.031	3.65909	2.07941
293.032	3.61746	2.13107
294.031	3.46945	2.14688
295.031	3.472	2.19522
296.031	3.34073	2.21507
297.032	3.24018	2.23364
298.031	3.40073	2.2614
299.031	3.472	2.27721
300.031	3.50873	2.33419
301.033	3.52673	2.39228
302.033	3.54218	2.39816
303.033	3.42873	2.3625
304.033	3.47091	2.32518
305.032	3.584	2.35441
306.032	3.57382	2.31783
307.03	3.52854	2.27353
308.031	3.412	2.26452
309.03	3.29982	2.26342
310.031	3.14473	2.23309
311.03	3.11364	2.22243
312.03	3.11455	2.2182
313.031	3.15727	2.22702
314.03	3.06873	2.20147
315.03	3.02491	2.1829
316.03	2.89509	2.17114
317.03	2.76873	2.18107
318.031	2.74436	2.13934
319.031	2.60454	2.12923
320.031	2.57182	2.13805
321.031	2.45709	2.10809
322.033	2.51455	2.12151
323.033	2.45236	2.13272
324.033	2.48018	2.1068
325.033	2.72527	2.05515
326.032	2.71964	2.03805
327.033	2.72054	2.01158
328.033	2.66891	2.00368
329.031	2.65418	1.9875
330.032	2.57509	1.98971
331.031	2.74582	1.99945
332.031	2.70946	1.9829
333.032	2.67346	2.00607
334.031	2.70018	1.95938
335.031	2.75964	1.94485
336.031	2.75909	1.92004
337.03	2.80527	1.93327
338.03	2.83454	1.94504
339.03	2.82073	1.91802
340.03	2.77818	1.89559
341.03	2.77745	1.89283
342.03	2.864	1.89982
343.032	2.90273	1.89412
344.032	2.85146	1.87684
345.032	2.76673	1.88107
346.033	2.68745	1.91893
347.032	2.65254	1.89614
348.031	2.61309	1.87371
349.032	2.51691	1.86213
350.033	2.48236	1.85809
351.031	2.37091	1.8921
352.031	2.25618	1.86434
353.031	2.17145	1.83989
354.031	2.20745	1.81397
355.031	2.14564	1.79669
356.032	2.13982	1.80937
357.031	2.15873	1.77776
358.031	2.16127	1.74614
359.032	2.20146	1.74081
360.031	2.17273	1.76857
361.031	2.12509	1.77463
362.031	2.19073	1.79485
363.031	2.18655	1.80625
364.031	2.14927	1.78842
365.032	2.134	1.77445
366.032	2.12327	1.74559
367.032	2.12691	1.73438
368.032	2.08164	1.74136
369.032	1.99764	1.70846
370.032	1.98764	1.69577
371.032	1.92254	1.68603
372.03	1.88273	1.67813
373.03	1.84927	1.67665
374.03	1.82636	1.69779
375.031	1.836	1.69835
376.032	1.82291	1.68915
377.031	1.80291	1.7011
378.031	1.81455	1.68952
379.032	1.79782	1.68364
380.031	1.78836	1.68566
381.031	1.77891	1.68823
382.031	1.78073	1.63677
383.031	1.78873	1.64504
384.031	1.774	1.62573
385.031	1.76982	1.61287
386.033	1.82836	1.62904
387.033	1.83346	1.64136
388.033	1.85527	1.62739
389.033	1.82946	1.61471
390.033	1.80964	1.60184
391.032	1.83073	1.60239
392.032	1.82418	1.59651
393.032	1.83346	1.57316
394.03	1.81236	1.56085
395.03	1.83291	1.53879
396.03	1.81746	1.5386
397.031	1.83964	1.54191
398.03	1.84218	1.56029
399.03	1.85764	1.57059
400.03	1.89964	1.58143
401.03	1.84964	1.56857
402.031	1.87927	1.5454
403.03	1.90364	1.54191
404.03	1.91145	1.52849
405.031	1.94127	1.50607
406.031	1.92709	1.50956
407.033	1.99618	1.52592
408.033	1.99218	1.55165
409.032	2.00109	1.5171
410.033	1.97	1.50919
411.033	1.98964	1.48787
412.032	1.97891	1.46397
413.032	1.91091	1.50588
414.033	1.88527	1.47849
415.031	1.87473	1.48438
416.032	1.82109	1.47537
417.031	1.814	1.47518
418.031	1.85255	1.43823
419.031	1.82909	1.43346
420.031	1.81055	1.42261
421.031	1.77964	1.40515
422.031	1.71345	1.4318
423.03	1.68	1.43162
424.03	1.68491	1.41967
425.03	1.64327	1.40864
426.031	1.66	1.40864
427.03	1.66273	1.4125
428.031	1.65364	1.42647
429.032	1.61818	1.4204
430.032	1.60309	1.39283
431.032	1.62764	1.37169
432.033	1.62073	1.36323
433.033	1.59927	1.36507
434.033	1.58164	1.35882
435.031	1.59927	1.34871
436.033	1.57891	1.35276
437.032	1.57636	1.34669
438.031	1.55818	1.33879
439.031	1.57873	1.33511
440.031	1.58182	1.33198
441.031	1.58291	1.32022
442.031	1.63782	1.30772
443.031	1.62946	1.30846
444.031	1.644	1.30515
445.031	1.62473	1.30184
446.031	1.67564	1.30184
447.031	1.66764	1.29099
448.031	1.64454	1.29632
449.031	1.66109	1.29559
450.031	1.60746	1.30368
451.033	1.60364	1.30974
452.031	1.57236	1.3046
453.032	1.57746	1.30386
454.032	1.58182	1.29504
455.031	1.59218	1.29853
456.032	1.58673	1.28198
457.03	1.61164	1.28217
458.03	1.62818	1.27022
459.031	1.60927	1.27482
460.031	1.592	1.2761
461.03	1.56636	1.28805
462.03	1.55418	1.26838
463.03	1.54055	1.26507
464.031	1.59255	1.26011
465.031	1.59091	1.25662
466.031	1.57146	1.27206
467.031	1.55836	1.26636
468.031	1.55982	1.26471
469.031	1.53109	1.2579
470.031	1.51018	1.26948
471.031	1.49236	1.26544
472.033	1.47782	1.27077
473.034	1.48527	1.30184
474.033	1.49291	1.31232
475.033	1.45109	1.29136
476.032	1.42909	1.27923
477.032	1.43254	1.27812
478.033	1.42291	1.25607
479.033	1.42564	1.24173
480.031	1.41491	1.23787
481.03	1.42782	1.22831
482.03	1.42709	1.20993
483.031	1.41764	1.21158
484.03	1.41036	1.22996
485.03	1.40982	1.22408
486.03	1.40345	1.21691
487.03	1.40254	1.20772
488.03	1.40236	1.20221
489.031	1.39346	1.18327
490.03	1.43254	1.18732
491.03	1.44691	1.17813
492.031	1.47036	1.1864
493.033	1.51964	1.18823
494.034	1.53309	1.19614
495.033	1.52582	1.19063
496.033	1.52018	1.19963
497.033	1.51818	1.18879
498.033	1.48964	1.1864
499.033	1.49618	1.18934
500.033	1.48127	1.19504
501.031	1.48873	1.18327
502.031	1.48745	1.18309
503.032	1.46036	1.18566
504.031	1.46927	1.17665
505.031	1.47764	1.17151
506.032	1.43782	1.1682
507.032	1.45509	1.16195
508.031	1.46309	1.17004
509.032	1.482	1.17537
510.03	1.45145	1.16691
511.03	1.41854	1.17904
512.03	1.40782	1.17188
513.03	1.38946	1.15827
514.032	1.41854	1.16618
515.033	1.38636	1.1807
516.033	1.37254	1.18879
517.032	1.36473	1.19449
518.032	1.38364	1.18934
519.032	1.38854	1.19687
520.032	1.38418	1.19228
521.033	1.37218	1.2
522.031	1.38327	1.20717
523.031	1.39327	1.21526
524.032	1.40636	1.21893
525.031	1.45945	1.22574
526.031	1.45145	1.23309
527.031	1.49018	1.24908
528.031	1.52582	1.26177
529.031	1.56982	1.27353
530.031	1.61364	1.28272
531.031	1.69727	1.27721
532.032	1.74909	1.29302
533.032	1.82055	1.29338
534.031	1.97927	1.29926
535.031	2.12473	1.33879
536.031	2.26945	1.42923
537.033	2.38746	1.63879
538.033	2.54036	1.93603
539.032	2.68236	2.26967
540.032	2.83546	2.56948
541.032	2.99036	2.81893
542.032	3.13327	3.01158
543.03	3.26909	3.16544
544.031	3.41291	3.27537
545.031	3.46818	3.36838
546.031	3.58	3.42077
547.03	3.62564	3.4546
548.03	3.71145	3.51581
549.03	3.76836	3.49357
550.03	3.81491	3.53235
551.031	3.82582	3.51195
552.031	3.83382	3.52022
553.031	3.82164	3.50827
554.031	3.844	3.50404
555.031	3.83582	3.49504
556.031	3.88036	3.48052
557.031	3.81127	3.49081
558.033	3.81345	3.47647
559.033	3.82254	3.45827
560.033	3.78945	3.46029
561.033	3.79036	3.45607
562.032	3.75818	3.43143
563.033	3.73436	3.44044
564.032	3.72236	3.45368
565.033	3.70564	3.3875
566.031	3.682	3.4171
567.031	3.69782	3.38989
568.03	3.66073	3.37886
569.03	3.64146	3.38107
570.03	3.66127	3.39246
571.03	3.64073	3.36085
572.03	3.60382	3.36691
573.03	3.59346	3.3454
574.03	3.55964	3.35478
575.03	3.564	3.32757
576.03	3.52454	3.32849
577.03	3.54546	3.33952
578.031	3.46873	3.33529
579.033	3.45054	3.3114
580.033	3.46327	3.29871
581.033	3.41927	3.29908
582.033	3.47182	3.29302
583.033	3.426	3.28051
584.032	3.434	3.29007
585.033	3.41018	3.28419
586.033	3.41018	3.29853
587.031	3.39109	3.28768
588.032	3.392	3.31379
589.031	3.41473	3.31489
590.031	3.35873	3.34577
591.031	3.36673	3.2989
592.032	3.33436	3.29357
593.031	3.34727	3.29504
594.031	3.30236	3.29816
595.031	3.29727	3.29724
596.031	3.29782	3.26948
597.03	3.28236	3.25092
598.03	3.27255	3.27371
599.03	3.26964	3.24835
600.032	3.29582	3.25239
601.033	3.26254	3.25055
602.032	3.27291	3.22151
603.032	3.274	3.21434
604.032	3.24818	3.225
605.032	3.28055	3.20662
606.032	3.22218	3.21985
607.032	3.20782	3.2307
608.03	3.204	3.1932
609.031	3.22818	3.18695
610.031	3.21873	3.18493
611.031	3.19564	3.18438
612.031	3.20891	3.13879
613.032	3.16873	3.1693
614.031	3.17127	3.14871
615.032	3.18036	3.15515
616.031	3.14164	3.11912
617.031	3.13218	3.11434
618.031	3.14564	3.1386
619.031	3.09364	3.10993
620.031	3.08291	3.09614
621.031	3.10745	3.1057
622.033	3.05455	3.0636
623.033	3.06618	3.06801
624.033	3.05964	3.08162
625.033	3.03509	3.06765
626.032	3.04764	3.0864
627.032	2.99455	3.0943
628.031	2.98873	3.08088
629.03	2.97691	3.10294
630.03	3	3.09007
631.03	3.00145	3.07739
632.03	3.00509	3.08217
633.03	2.98927	3.06434
634.03	2.97964	3.0625
635.03	2.98436	3.04835
636.03	2.93836	3.06471
637.032	2.96236	3.05055
638.031	2.94527	3.05055
639.032	2.96673	3.04963
640.031	2.93982	3.06471
641.032	2.94182	3.06673
642.031	2.938	3.07665
643.033	2.926	3.0807
644.033	2.95582	3.09357
645.033	2.95527	3.08198
646.033	2.90182	3.07353
647.033	2.86764	3.09265
648.033	2.87854	3.075
649.033	2.89873	3.0671
650.033	2.84418	3.05625
651.031	2.87182	3.04504
652.031	2.85836	3.02684
653.032	2.83036	3.0296
654.031	2.86073	3.02941
655.03	2.83236	3.04467
656.03	2.84	3.01471
657.03	2.83509	3.02518
658.03	2.81564	3.01838
659.03	2.84236	2.99632
660.03	2.83091	3.00092
661.031	2.84036	3.01967
662.03	2.85964	3.0046
663.03	2.83745	2.99577
664.032	2.86291	3.00092
665.032	2.83345	3.00331
666.033	2.82818	2.97923
667.033	2.85691	2.99632
668.033	2.81709	2.99154
669.033	2.81473	2.99246
		2.97261
		2.96158
		2.95257
		2.95552
		2.93382
		2.92702
		2.91599
		2.86967
		2.88971
		2.87941
		2.86838
		2.87923
		2.89614
		2.88401
		2.87665
		2.86857
		2.85588
		2.84743
		2.8682
		2.86691
		2.88254

## Sheet: Fig 3c&d
Figure 3c				Figure 3d
Time (Sec)	NC	si-Piezo1		NC n=164	si-Piezo1 n=156
0	1.05313	1.029		294.4	267.1
1.011	1.03958	1.02981		379.6	265.1
2.009	1.03438	1.03796		489	339.7
3.036	1.03479	1.04556		226.1	299.8
4.036	1.03208	1.03963		330.6	157.8
5.035	1.02021	1.045		327.4	284
6.035	1.02771	1.04889		204.3	395.6
7.035	1.02292	1.04463		210.3	185.2
8.033	1.02021	1.045		617.4	167.9
9.033	1.01812	1.04407		753.1	410.9
10.034	1.01458	1.03537		251.8	483
11.033	1.02271	1.04611		282.9	219.7
12.033	1.02375	1.04333		194.5	166.8
13.033	1.0125	1.04907		283.3	376.8
14.033	1.01375	1.04796		124.6	330.6
15.033	1.02104	1.04722		256.9	484.3
16.033	1.01583	1.04852		169.6	473.6
17.034	1.01542	1.04278		575.7	396.4
18.034	1.00917	1.04241		167.3	166.7
19.034	1.01812	1.04148		458.4	468.8
20.034	1.00833	1.0337		267.5	287.3
21.034	1.01	1.03537		617.1	198
22.034	1.01396	1.0387		297.1	183.9
23.036	1.015	1.02963		175.9	406.6
24.036	1.01375	1.02556		221.4	343.7
25.036	1.00937	1.02444		332.8	259.2
26.036	1.01417	1.0237		305.6	348.3
27.036	1.01042	1.02907		469.1	182.9
28.036	1.01063	1.02519		323.7	148.5
29.036	1.01687	1.01852		439.8	183.1
30.034	1.03542	1.02185		210.7	261.4
31.034	1.11875	1.01833		402.4	226.8
32.035	1.08438	1.00556		208.3	235
33.034	1.055	1.00574		381.1	190.7
34.034	1.04146	1.00796		395.1	236.6
35.033	1.03104	1.0113		247.8	272.8
36.033	1.02771	1.0113		524.4	292.8
37.033	1.02292	1.01389		492.3	90.3
38.033	1.02583	1.00463		241.5	262.4
39.033	1.02583	1.01074		288.1	303.5
40.033	1.01979	1.0163		225.7	206.7
41.033	1.01625	1.015		277.7	131.1
42.033	1.02	1.01222		194.3	175.4
43.034	1.01729	1.00889		171.9	353.4
44.035	1.01208	1.0137		288.9	266.3
45.036	1.01833	1.00111		497.6	343.5
46.036	1.01562	1.01315		204	258.6
47.036	1.01687	1.00889		138.4	274.2
48.036	1.01125	1.01056		113.4	337.3
49.036	1.01063	1.0037		210.2	255.8
50.036	1.00937	1.00333		221.4	133.2
51.036	1.01188	1.00463		225	54.28
52.034	1.01583	1.00167		190.6	192.4
53.034	1.00833	1.00407		161	306.1
54.034	1.01188	1.0013		99.74	125.3
55.034	1.01146	1.00148		250.1	333.4
56.035	1.00521	0.999444		132.5	239.7
57.034	1.00687	1.00241		347	287.9
58.034	1.00333	1.00093		326.5	356.6
59.034	1.00979	1.00389		258.5	311.8
60.034	1.01188	1.00518		552.6	306.5
61.034	1.01146	1.00352		605.8	262.2
62.034	1.01104	1.00815		363.9	186.2
63.036	1.00646	1.00037		547	413.8
64.035	1.00542	1.00278		363.4	193.9
65.034	1.01042	1.01222		195.6	215.4
66.036	1.00875	1.00537		460.8	89.47
67.037	1.01458	1.00259		490.7	121.7
68.036	1.01292	1.00593		384.5	318.4
69.036	1.0075	0.99963		549.6	166.1
70.036	1.01313	1.00037		506.6	243.4
71.036	1.01208	0.999444		558.1	248.8
72.036	1.01271	1.00259		381.7	131.8
73.036	1.0225	0.99963		411.1	65.01
74.036	1.01542	1.00315		295.3	118.3
75.035	1.0125	1.00111		571.6	250.1
76.035	1.02333	0.998889		435	228.4
77.035	1.00917	0.99537		741.5	84.48
78.035	1.01063	1.00444		644	219.2
79.035	1.01208	1.0037		278.7	261.8
80.035	1.0125	1.00278		478.9	213
81.035	1.01188	1.00296		442.8	169.1
82.035	1.00542	1.00963		518.1	219.9
83.035	1.01125	1.00074		638.9	34.82
84.035	1.01208	1.00574		203	276.9
85.036	1.00917	1.00333		237.4	21.04
86.035	1.01396	1.00778		296.7	57.94
87.035	1.00896	1.00222		187.5	48.01
88.035	1.01271	1.00111		531.5	86.51
89.037	1.00917	1.00648		227.6	307.1
90.037	1.00979	1.00796		380.8	44.2
91.037	1.00583	1.00593		345.7	265.1
92.036	1.00979	1.00704		529.5	290.6
93.036	1.01188	1.01056		614.5	178.4
94.036	1.01313	1.00537		303.5	251.8
95.035	1.01292	1.00574		564.8	217.3
96.034	1.00875	1.00315		224.7	448.8
97.034	1.01063	1.00833		332.4	173.8
98.034	1.01146	0.998889		353.7	51.38
99.034	1.01	1.00463		87.06	180.4
100.035	1.00375	1.01315		274.4	301.2
101.035	1.00875	1.00815		242.9	32.92
102.035	1.00958	1.01981		119.2	124.1
103.035	1.01646	1.00704		165.8	192.6
104.035	1.01167	1.00685		430.2	313.9
105.035	1.00375	1.00148		498.3	88.53
106.035	1.00833	1.00778		212.1	113.8
107.036	1.01042	1.00574		275.1	91.09
108.035	1.01625	1.00778		358	156.1
109.036	1.01458	1.00315		449.2	52.39
110.037	1.01021	1.01093		378.8	49.77
111.037	1.01	1.01593		126.4	127.5
112.037	1.0125	1.00222		247.1	50.65
113.037	1.01479	1.01241		290.4	64.5
114.037	1.00875	1.00741		212.8	87.4
115.037	1.00729	1.01278		373	77.24
116.037	1.00542	1.01981		335	35.02
117.035	1.00562	1.04		314.9	22.32
118.035	1.01083	1.03981		354.3	41.66
119.035	1.00562	1.03611		522.3	117.6
120.035	1.01354	1.03963		526.4	124.2
121.035	1.0175	1.03611		204.5	172.7
122.035	1.01083	1.04204		162.6	172.4
123.035	1.01146	1.03111		334.8	332.6
124.035	1.01542	1.02556		186.9	190.2
125.036	1.00833	1.01444		151.4	204.1
126.035	1.01083	1.01593		362	122.3
127.035	1.01479	1.02407		121.9	143.1
128.035	1.01146	1.00611		340.8	272.3
129.036	1.00729	1.01778		361.9	203.8
130.035	1.01167	1.01648		139.2	296.9
131.036	1.00917	1.01519		362.2	288.5
132.038	1.01917	1.00833		212.8	53.75
133.039	1.01646	1.01315		356.4	242.8
134.038	1.01063	1.01667		756.5	210.7
135.038	1.01833	1.02389		393.9	285.4
136.038	1.01646	1.01648		195	132.5
137.037	1.01542	1.02667		133.7	206.7
138.037	1.02375	1.01852		88.44	401.2
139.038	1.01958	1.01852		208.1	244.8
140.036	1.01396	1.01611		377.5	114.6
141.036	1.0125	1.0213		278.9	304.3
142.037	1.0175	1.01185		64.84	238.3
143.036	1.01562	1.01185		152.7	53.65
144.036	1.01167	1.01333		610	251.5
145.037	1.01313	1.02537		260.3	151.2
146.036	1.015	1.02074		125.6	160.1
147.037	1.02042	1.01593		155.6	39.88
148.036	1.01479	1.01537		129.2	142.6
149.035	1.02042	1.01185		353.9	111.3
150.035	1.01458	1.02056		74.28	123.5
151.035	1.01625	1.00796		74.48	326.9
152.035	1.02042	1.01093		111.4	236.3
153.037	1.0175	1.01926		242.5	240.2
154.038	1.02292	1.02018		283.2	175.1
155.037	1.02563	1.01167		601.3	210.7
156.037	1.02146	1.00796		160.5
157.037	1.01896	1.01537		216.9
158.036	1.01667	1.01926		201.4
159.037	1.01542	1.01611		230.8
160.038	1.02229	1.01333		148.6
161.036	1.025	1.01315		359.1
162.036	1.01375	1.00852		513.8
163.036	1.01646	1.00889		235.1
164.036	1.01958	1.01648
165.036	1.01729	1.01204
166.036	1.02208	1.00759
167.036	1.02	1.01315
168.036	1.01687	1.0113
169.036	1.015	1.02463
170.036	1.02604	1.02037
171.036	1.01979	1.01352
172.037	1.02563	1.01278
173.036	1.02375	1.01926
174.037	1.02896	1.02037
175.038	1.01792	1.01444
176.038	1.01521	1.0187
177.038	1.02375	1.01852
178.037	1.02146	1.02926
179.037	1.02708	1.02296
180.037	1.03667	1.04018
181.037	1.03333	1.03519
182.035	1.02854	1.02926
183.035	1.02479	1.03148
184.036	1.02833	1.03759
185.035	1.02958	1.0387
186.035	1.02438	1.03759
187.036	1.02875	1.03426
188.035	1.03146	1.03981
189.036	1.03062	1.03111
190.036	1.04146	1.02519
191.036	1.05	1.02537
192.036	1.04729	1.02778
193.036	1.04333	1.02185
194.036	1.04146	1.0263
195.036	1.03729	1.03
196.036	1.03625	1.04278
197.038	1.03771	1.05352
198.038	1.04104	1.05963
199.038	1.03875	1.05815
200.038	1.03354	1.06167
201.038	1.035	1.05685
202.038	1.03104	1.06426
203.038	1.03521	1.05056
204.036	1.04354	1.04778
205.036	1.03396	1.06093
206.036	1.03937	1.04852
207.035	1.03292	1.04981
208.035	1.03625	1.03574
209.035	1.04521	1.04426
210.035	1.03417	1.04667
211.035	1.03646	1.04278
212.035	1.03667	1.04574
213.035	1.03896	1.0337
214.035	1.03937	1.03259
215.035	1.03917	1.02648
216.035	1.03625	1.03611
217.036	1.04167	1.02981
218.037	1.04583	1.02389
219.038	1.04208	1.01556
220.038	1.04083	1.01722
221.038	1.04583	1.0113
222.038	1.04479	1.01407
223.037	1.03479	1.01352
224.038	1.04333	1.01185
225.038	1.04333	1.00704
226.036	1.04208	1.01037
227.036	1.04438	1.0087
228.036	1.04563	1.01926
229.037	1.04812	1.02352
230.036	1.04875	1.01574
231.036	1.04917	1.02444
232.036	1.04583	1.02889
233.037	1.04313	1.02463
234.036	1.04521	1.02185
235.036	1.04208	1.02093
236.035	1.04229	1.02463
237.035	1.03729	1.02444
238.035	1.04688	1.03222
239.037	1.04854	1.03259
240.037	1.05583	1.03222
241.037	1.0475	1.03944
242.037	1.05604	1.05093
243.037	1.06021	1.04444
244.037	1.05771	1.03111
245.037	1.06333	1.02018
246.037	1.06667	1.03204
247.036	1.06146	1.03056
248.036	1.07542	1.02722
249.036	1.08083	1.0213
250.037	1.08208	1.025
251.036	1.08729	1.02167
252.036	1.09417	1.01981
253.036	1.07917	1.03111
254.036	1.07771	1.02074
255.036	1.07563	1.0237
256.036	1.07729	1.02
257.036	1.08125	1.0137
258.036	1.07417	1.01759
259.036	1.08354	1.01537
260.036	1.0725	1.02074
261.038	1.0825	1.01926
262.038	1.08271	1.02667
263.038	1.09813	1.01926
264.038	1.09167	1.02241
265.037	1.08729	1.02574
266.036	1.08729	1.03611
267.037	1.09521	1.04667
268.036	1.08542	1.05
269.035	1.08354	1.05389
270.035	1.11062	1.05963
271.035	1.09917	1.06815
272.035	1.0875	1.065
273.035	1.09771	1.06185
274.036	1.09625	1.06852
275.036	1.09125	1.06426
276.036	1.09062	1.05667
277.036	1.10396	1.06852
278.036	1.09229	1.06407
279.036	1.09375	1.06241
280.036	1.1	1.06278
281.036	1.09937	1.05833
282.038	1.10438	1.04074
283.039	1.09958	1.03741
284.038	1.10375	1.02704
285.038	1.11229	1.01667
286.038	1.11646	1.0163
287.038	1.11042	1.01482
288.038	1.12229	1.02519
289.037	1.11042	1.00741
290.036	1.11375	1.01426
291.036	1.11813	1.00667
292.036	1.10708	1.00889
293.036	1.11792	1.02333
294.035	1.12083	1.0187
295.035	1.12708	1.02463
296.035	1.13979	1.03463
297.035	1.14	1.03204
298.035	1.13396	1.03759
299.035	1.12688	1.0463
300.035	1.11375	1.04185
301.036	1.12042	1.03352
302.035	1.12917	1.03148
303.037	1.13042	1.04722
304.038	1.12854	1.04741
305.038	1.13271	1.03833
306.038	1.125	1.03444
307.038	1.12312	1.0337
308.038	1.12625	1.03018
309.038	1.13229	1.02852
310.038	1.12729	1.02444
311.038	1.11917	1.025
312.036	1.12042	1.02296
313.036	1.13187	1.03
314.036	1.125	1.02852
315.036	1.13771	1.02926
316.036	1.12979	1.03074
317.036	1.12625	1.03704
318.036	1.13646	1.04204
319.036	1.14938	1.04611
320.036	1.13875	1.03167
321.036	1.135	1.02926
322.036	1.13104	1.0263
323.035	1.13583	1.01537
324.036	1.14458	1.02926
325.037	1.13667	1.02778
326.037	1.14104	1.03222
327.037	1.13896	1.0237
328.037	1.14375	1.01907
329.037	1.14021	1.0137
330.037	1.13917	1.02389
331.037	1.14187	1.01963
332.035	1.13688	1.02093
333.035	1.13875	1.02037
334.036	1.13813	1.02148
335.036	1.13563	1.02093
336.036	1.14042	1.02463
337.036	1.13708	1.0187
338.036	1.12667	1.02741
339.036	1.13479	1.03093
340.036	1.12792	1.02296
341.036	1.13333	1.02444
342.036	1.13167	1.0263
343.036	1.14062	1.02648
344.036	1.13625	1.03315
345.036	1.13146	1.05093
346.036	1.13917	1.05741
347.038	1.12542	1.05722
348.038	1.12938	1.04426
349.038	1.13521	1.055
350.038	1.13792	1.06389
351.038	1.13896	1.05704
352.037	1.13938	1.04278
353.035	1.13938	1.02722
354.035	1.14917	1.02667
355.035	1.15083	1.02148
356.035	1.14542	1.01833
357.035	1.14021	1.02056
358.035	1.13542	1.0163
359.035	1.14125	1.01556
360.035	1.14021	1.02018
361.035	1.13938	1.0163
362.035	1.13146	1.02018
363.036	1.14229	1.02
364.037	1.15354	1.01259
365.037	1.15333	1.01074
366.036	1.16479	1.01426
367.036	1.17146	1.01315
368.038	1.17396	1.01204
369.038	1.18437	1.02463
370.038	1.15833	1.015
371.038	1.18583	1.02185
372.038	1.1925	1.01444
373.037	1.19958	1.02537
374.037	1.20146	1.02018
375.038	1.20542	1.01833
376.037	1.2175	1.02259
377.036	1.21146	1.02685
378.036	1.23	1.01759
379.037	1.21417	1.01926
380.037	1.21667	1.02722
381.035	1.22917	1.02185
382.035	1.21583	1.02648
383.035	1.20188	1.02463
384.035	1.20312	1.02426
385.035	1.22167	1.02278
386.035	1.22458	1.02537
387.035	1.23021	1.02593
388.035	1.22292	1.01759
389.038	1.23812	1.0287
390.038	1.22333	1.025
391.038	1.23	1.02018
392.038	1.22396	1.02426
393.038	1.20687	1.02611
394.037	1.21313	1.03037
395.038	1.21812	1.02407
396.037	1.23479	1.02648
397.036	1.24583	1.03018
398.036	1.25146	1.02389
399.036	1.265	1.02519
400.036	1.26042	1.01815
401.036	1.24937	1.02426
402.036	1.25708	1.03426
403.036	1.24542	1.02759
404.036	1.25667	1.03204
405.036	1.26542	1.03167
406.036	1.28	1.23981
407.036	1.26542	1.14222
408.036	1.26229	1.11278
409.036	1.24229	1.27352
410.037	1.26271	1.20796
411.038	1.27604	1.14926
412.037	1.25063	1.12648
413.037	1.2525	1.09722
414.038	1.25937	1.08778
415.037	1.25917	1.08352
416.036	1.26646	1.07185
417.037	1.27604	1.07259
418.036	1.26021	1.07259
419.035	1.25937	1.07352
420.036	1.26708	1.06389
421.036	1.27625	1.05907
422.036	1.26625	1.06482
423.036	1.26438	1.06648
424.036	1.27625	1.06296
425.037	1.26521	1.07111
426.036	1.26479	1.08037
427.036	1.25812	1.075
428.036	1.26417	1.06593
429.036	1.25021	1.06556
430.036	1.23042	1.06296
431.036	1.22458	1.06
432.037	1.21833	1.06407
433.038	1.23458	1.06444
434.038	1.23812	1.06111
435.038	1.23646	1.06278
436.038	1.25125	1.07018
437.038	1.24667	1.07778
438.038	1.25833	1.07944
439.035	1.25562	1.06185
440.035	1.26479	1.07315
441.035	1.26854	1.07259
442.035	1.27313	1.08018
443.036	1.27021	1.0763
444.035	1.29229	1.0663
445.035	1.29438	1.07778
446.036	1.29188	1.08444
447.035	1.28833	1.06593
448.035	1.28521	1.07963
449.036	1.28313	1.08759
450.036	1.28229	1.08926
451.036	1.28083	1.09018
452.036	1.2875	1.0813
453.036	1.28083	1.08444
454.038	1.31521	1.07778
455.038	1.31979	1.07556
456.038	1.31375	1.07222
457.038	1.33583	1.06926
458.038	1.34083	1.06796
459.037	1.32792	1.06593
460.037	1.29917	1.0713
461.036	1.29708	1.0787
462.037	1.27937	1.07741
463.036	1.31396	1.08722
464.036	1.30583	1.08018
465.036	1.29396	1.0687
466.036	1.32	1.07685
467.036	1.34354	1.07018
468.035	1.35	1.07574
469.035	1.34958	1.075
470.035	1.37708	1.08148
471.035	1.40375	1.08352
472.035	1.39042	1.09926
473.035	1.39167	1.09482
474.035	1.40646	1.08685
475.037	1.41896	1.09926
476.037	1.45708	1.10259
477.037	1.51708	1.10722
478.038	1.88854	1.11037
479.038	1.85042	1.11463
480.038	1.81625	1.11574
481.038	1.81625	1.10944
482.036	1.80583	1.13296
483.036	1.78375	1.12833
484.037	1.76583	1.12167
485.036	1.78083	1.12093
486.036	1.78521	1.12444
487.036	2.00979	1.13037
488.036	1.91396	1.12611
489.036	1.88708	1.14759
490.036	1.84542	1.14426
491.037	2.03833	1.14963
492.036	1.99625	1.155
493.036	1.97021	1.14389
494.036	1.92813	1.14352
495.036	1.87104	1.15556
496.036	2.10854	1.14648
497.037	2.01521	1.15815
498.037	1.96458	1.15463
499.037	1.95812	1.16444
500.037	1.91063	1.1613
501.037	1.89312	1.15222
502.036	1.87312	1.1613
503.037	1.86792	1.18056
504.036	1.80458	1.17741
505.035	1.88458	1.18389
506.036	2.54833	1.19648
507.037	2.68479	1.21278
508.036	2.99208	1.21
509.036	2.87229	1.4263
510.036	2.76083	1.79778
511.037	2.68021	1.53352
512.037	2.81792	1.4237
513.037	2.90271	1.38259
514.036	2.67583	1.34556
515.036	2.67542	1.32259
516.037	2.46167	1.35148
517.036	2.30063	1.55574
518.038	2.1425	1.47556
519.039	2.11187	1.4263
520.038	2.29042	1.41741
521.038	2.58	1.41037
522.038	2.8	1.41019
523.038	2.81292	1.64074
524.037	3.17167	1.53648
525.038	3.29271	1.50037
526.035	3.05625	1.70759
527.035	3.11021	1.76574
528.035	3.26375	1.62204
529.035	3.60958	1.7613
530.035	3.78792	1.74796
531.035	3.67917	1.62593
532.035	3.54875	1.7513
533.035	3.67854	1.78981
534.035	3.71563	1.66889
535.035	3.67146	1.77148
536.036	3.675	1.68611
537.036	3.70729	1.63537
538.036	3.625	1.555
539.038	3.51479	1.52519
540.039	3.69437	1.52333
541.038	3.72979	1.7187
542.038	3.67833	1.81815
543.038	3.6325	1.67333
544.038	3.38229	1.60463
545.038	3.20146	1.61278
546.038	3.03938	1.59574
547.036	3.06	1.5837
548.036	2.975	1.71759
549.037	2.74479	1.68241
550.036	2.77729	1.6287
551.036	2.64542	1.56796
552.036	2.84875	1.555
553.036	3.12688	1.51204
554.036	3.19604	1.51074
555.035	3.14688	1.675
556.035	3.12312	1.81222
557.035	3.29875	1.90667
558.035	3.53896	1.78444
559.035	3.47583	1.68426
560.037	3.28854	1.62593
561.037	3.07771	1.59722
562.036	2.83667	1.56352
563.037	2.65646	1.55648
564.038	2.54333	1.58222
565.037	2.48083	1.55778
566.036	2.36563	1.57907
567.038	2.39438	1.55222
568.036	2.39292	1.56926
569.036	2.49292	1.7213
570.036	2.44646	1.83611
571.036	2.4	1.75204
572.036	2.25312	1.64241
573.036	2.20458	1.62796
574.036	2.11354	1.74426
575.036	2.10604	1.68556
576.036	2.07104	1.64815
577.036	1.99958	1.67722
578.036	1.95583	1.64148
579.036	1.91729	1.64185
580.036	1.90562	1.65333
581.036	1.94687	1.63889
582.036	1.91833	1.61463
583.038	1.90542	1.6287
584.037	1.85583	1.61611
585.037	1.87458	1.61148
586.037	1.85458	1.60167
587.037	1.86979	1.59907
588.037	1.88833	1.57204
589.035	1.85354	1.74778
590.035	1.80917	1.69685
591.036	1.75625	1.77204
592.036	1.70812	1.71167
593.037	1.67312	1.65111
594.036	1.66208	1.61296
595.036	1.65042	1.59463
596.036	1.65542	1.55722
597.036	1.64271	1.56444
598.036	1.63208	1.52778
599.036	1.61979	1.52889
600.036	1.60979	1.51648
601.036	1.55021	1.51
602.036	1.55792	1.55482
603.036	1.56937	1.53018
604.038	1.58438	1.51037
605.039	1.56937	1.54204
606.038	1.57604	1.66019
607.038	1.59833	1.75556
608.038	1.57896	1.69185
609.038	1.59229	1.64056
610.038	1.62125	1.63796
611.038	1.63396	1.63852
612.036	1.62042	1.62556
613.035	1.61479	1.63722
614.035	1.58937	1.61148
615.035	1.57812	1.6337
616.035	1.56167	1.63185
617.035	1.56125	1.59444
618.035	1.55917	1.61778
619.035	1.54708	1.60167
620.035	1.59833	1.57389
621.036	1.56917	1.58482
622.035	1.53188	1.5737
623.036	1.53208	1.57
624.036	1.53271	1.56167
625.038	1.50479	1.55259
626.039	1.50479	1.53648
627.038	1.49979	1.53315
628.038	1.50583	1.55611
629.038	1.50542	1.54519
630.038	1.49979	1.53296
631.038	1.48313	1.52852
632.037	1.47812	1.55537
633.036	1.46771	1.57815
634.036	1.45562	1.56407
635.036	1.44917	1.54259
636.036	1.44771	1.55352
637.037	1.45833	1.54981
638.036	1.46292	1.57167
639.036	1.44542	1.53241
640.036	1.43896	1.53204
641.036	1.44271	1.54222
642.035	1.46687	1.54185
643.036	1.435	1.53796
644.036	1.43646	1.5237
645.035	1.44646	1.54556
646.037	1.43229	1.53074
647.038	1.43312	1.5363
648.037	1.42375	1.51463
649.038	1.42813	1.50907
650.037	1.44479	1.51907
651.037	1.44667	1.52056
652.037	1.45146	1.5137
653.037	1.45938	1.53778
654.036	1.46604	1.5137
655.036	1.44604	1.49315
656.036	1.45479	1.51111
657.036	1.46562	1.54889
658.036	1.45854	1.54944
659.037	1.44542	1.51296
660.036	1.46646	1.52889
661.037	1.45729	1.53759
662.037	1.44896	1.51833
663.036	1.45771	1.49926
664.036	1.45354	1.51296
665.037	1.46313	1.52685
666.037	1.43708	1.50907
667.037	1.44854	1.53111
668.037	1.44271	1.52926
669.038	1.42687	1.51389
670.039	1.43979	1.50167
671.037	1.43854	1.52241
672.037	1.43312	1.52296
673.037	1.46188	1.54519
674.037	1.44979	1.54778
675.037	1.44396	1.56593
676.037	1.43604	1.54685
677.035	1.4375	1.53537
678.036	1.43125	1.55148
679.037	1.42917	1.51407
680.037	1.40771	1.51407
681.036	1.41625	1.48963
682.037	1.42417	1.48926
683.036	1.40542	1.48037
684.036	1.42125	1.47518
685.036	1.40667	1.45926
686.037	1.41604	1.49056
687.036	1.40792	1.52278
688.036	1.41104	1.47741
689.038	1.39583	1.4937
690.038	1.40021	1.49926
691.038	1.38563	1.48741
692.038	1.3875	1.46167
693.038	1.37938	1.45982
694.038	1.38396	1.47093
695.038	1.39021	1.46778
696.038	1.37875	1.44593
697.036	1.37896	1.45741
698.036	1.37104	1.43852
699.036	1.38083	1.45778
700.035	1.37417	1.43852
701.035	1.38813	1.44926
702.035	1.38833	1.44722
703.035	1.39021	1.42204
704.035	1.40958	1.43537
705.035	1.39771	1.45056
706.035	1.38833	1.44759
707.035	1.395	1.46222
708.036	1.39854	1.44556
709.035	1.40521	1.46037
710.038	1.38	1.45907
711.038	1.39833	1.43074
712.038	1.385	1.43259
713.038	1.38813	1.43426
714.038	1.39979	1.42056
715.038	1.38396	1.4313
716.038	1.38729	1.4037
717.038	1.38833	1.39185
718.036	1.38771	1.40685
719.036	1.40292	1.40222
720.037	1.41125	1.39352
721.036	1.41	1.39963
722.036	1.40396	1.38185
723.036	1.41917	1.38296
724.036	1.40729	1.39407
725.036	1.40104	1.39833
726.036	1.4025	1.39982
727.036	1.39417	1.38796
728.036	1.385	1.39426
729.035	1.38813	1.3937
730.036	1.38146	1.37889
731.035	1.38146	1.40907
732.037	1.38917	1.40167
733.037	1.36542	1.39685
734.037	1.36563	1.40111
735.037	1.355	1.3937
736.037	1.35229	1.4087
737.037	1.36167	1.39833
738.038	1.37417	1.39074
739.038	1.36771	1.40037
740.036	1.3675	1.40037
741.036	1.36896	1.38593
742.036	1.375	1.40815
743.036	1.38354	1.39056
744.036	1.38958	1.3837
745.036	1.40229	1.3737
746.036	1.42	1.38426
747.036	1.41833	1.39815
748.036	1.43667	1.39518
749.036	1.42312	1.39222
750.036	1.42354	1.40574
751.036	1.4275	1.3837
752.036	1.44833	1.38
753.036	1.44458	1.39759
754.038	1.44875	1.3887
755.039	1.45604	1.37852
756.038	1.465	1.39333
757.038	1.48417	1.39185
758.037	1.46063	1.37833
759.036	1.46646	1.37018
760.037	1.47417	1.37074
761.035	1.47917	1.38056
762.035	1.49292	1.37667
763.036	1.47875	1.37056
764.035	1.47729	1.38944
765.035	1.46083	1.37278
766.036	1.45417	1.35426
767.036	1.45667	1.35167
768.037	1.45854	1.36426
769.036	1.44896	1.35018
770.036	1.47604	1.355
771.036	1.47479	1.36537
772.036	1.465	1.35463
773.036	1.46208	1.37
774.036	1.46938	1.34889
775.038	1.46167	1.35741
776.039	1.46042	1.3537
777.038	1.49042	1.35556
778.038	1.50083	1.34167
779.038	1.49729	1.36185
780.038	1.49937	1.34482
781.038	1.49646	1.34018
782.037	1.52625	1.33222
783.036	1.50354	1.34222
784.036	1.50667	1.35463
785.036	1.50521	1.35796
786.036	1.50375	1.3487
787.035	1.51083	1.33889
788.035	1.49458	1.34426
789.035	1.4725	1.34259
790.036	1.46458	1.35167
791.035	1.45979	1.33074
792.035	1.46458	1.34926
793.035	1.46792	1.34778
794.035	1.48125	1.35407
795.036	1.46667	1.34482
796.037	1.45854	1.34018
797.039	1.45021	1.35315
798.038	1.44354	1.33963
799.038	1.42458	1.33463
800.038	1.41917	1.33889
801.038	1.41875	1.33444
802.037	1.39979	1.32889
803.038	1.42854	1.33778
804.037	1.43479	1.33704
805.036	1.43687	1.33093
806.037	1.44542	1.32593
807.036	1.44021	1.34352
808.036	1.43542	1.33759
809.037	1.45146	1.32815
810.036	1.44146	1.33778
811.036	1.4475	1.32463
812.036	1.44813	1.32796
813.036	1.46667	1.33278
814.036	1.46917	1.35352
815.036	1.46125	1.32815
816.035	1.46063	1.32185
817.037	1.46104	1.33241
818.038	1.47687	1.32648
819.037	1.45687	1.32111
820.037	1.46063	1.33111
821.037	1.45521	1.33815
822.037	1.45854	1.33556
823.037	1.45479	1.32907
824.037	1.46229	1.32944
825.035	1.45479	1.32667
826.036	1.46292	1.32426
827.036	1.47458	1.32648
828.036	1.44896	1.34259
829.036	1.44938	1.32796
830.036	1.46083	1.345
831.036	1.46146	1.33037
832.036	1.45125	1.31352
833.036	1.44625	1.33222
834.036	1.44229	1.32093
835.036	1.46542	1.33167
836.037	1.43813	1.32333
837.037	1.45333	1.32296
838.037	1.45771	1.315
839.036	1.44729	1.31944
840.038	1.43188	1.30722
841.039	1.43042	1.31944
842.038	1.44146	1.31815
843.038	1.43667	1.31259
844.038	1.43917	1.30926
845.037	1.44354	1.31278
846.037	1.44146	1.30333
847.035	1.45188	1.29352
848.035	1.44604	1.30685
849.035	1.4425	1.30259
850.035	1.45396	1.30704
851.035	1.45562	1.30537
852.035	1.45396	1.30981
853.036	1.45625	1.31074
854.035	1.45021	1.32
855.037	1.45792	1.31
856.036	1.44729	1.30574
857.036	1.45792	1.31648
858.036	1.44188	1.30685
859.036	1.44063	1.3113
860.036	1.43604	1.29259
861.038	1.43625	1.30241
862.038	1.44021	1.29278
863.038	1.43979	1.29018
864.038	1.45542	1.28685
865.038	1.43188	1.30111
866.038	1.43333	1.2963
867.038	1.43833	1.29907
868.036	1.43479	1.29963
869.036	1.41917	1.30074
870.036	1.42583	1.29315
871.036	1.42229	1.29852
872.036	1.41792	1.30426
873.035	1.42208	1.28963
874.035	1.43417	1.29593
875.035	1.42583	1.28259
876.035	1.41479	1.29
877.035	1.41333	1.29185
878.036	1.42771	1.29537
879.036	1.43854	1.29537
880.035	1.42917	1.27556
881.035	1.44333	1.28907
882.037	1.44562	1.29222
883.039	1.44687	1.28981
884.038	1.43521	1.29778
885.038	1.43687	1.29537
886.037	1.44229	1.28407
887.038	1.41479	1.27907
888.038	1.41375	1.2813
889.038	1.40187	1.30278
890.036	1.39083	1.29204
891.036	1.39271	1.28018
892.036	1.39333	1.27685
893.036	1.39625	1.30037
894.037	1.38354	1.30204
895.036	1.38375	1.3113
896.036	1.39458	1.3287
897.036	1.39042	1.28926
898.036	1.39187	1.2987
899.036	1.40813	1.28389
900.036	1.40021	1.29241
901.036	1.39688	1.28963
902.035	1.39146	1.28981
903.037	1.405	1.27852
904.038	1.39187	1.28685
905.037	1.38563	1.29482
906.037	1.38813	1.28056
907.037	1.38458	1.28741
908.037	1.38271	1.28981
909.036	1.39458	1.29852
910.037	1.39771	1.28352
911.036	1.385	1.28963
912.036	1.37833	1.28648
913.036	1.39979	1.27685
914.036	1.37854	1.29333
915.036	1.3675	1.29148
916.037	1.36688	1.28611
917.036	1.37688	1.28018
918.036	1.38542	1.28426
919.036	1.36896	1.27278
920.036	1.38042	1.28981
921.036	1.40208	1.27315
922.036	1.38292	1.26426
923.036	1.38229	1.29648
924.036	1.38083	1.27444
925.038	1.37625	1.2763
926.038	1.36312	1.27389
927.038	1.36688	1.28315
928.038	1.375	1.27537
929.038	1.35917	1.27759
930.038	1.35312	1.27278
931.037	1.35417	1.26963
932.035	1.36208	1.26852
933.035	1.35438	1.27482
934.035	1.37917	1.27704
935.035	1.36521	1.27444
936.035	1.37479	1.25704
937.035	1.3825	1.27111
938.035	1.36771	1.26444
939.035	1.38479	1.26722
940.036	1.38146	1.27148
941.036	1.37896	1.25241
942.036	1.39583	1.26407
943.036	1.37604	1.25556
944.037	1.39229	1.25315
945.037	1.38	1.275
946.037	1.38458	1.26704
947.038	1.38667	1.27
948.038	1.39542	1.26222
949.038	1.39771	1.27815
950.038	1.38813	1.27315
951.038	1.39896	1.27759
952.038	1.39958	1.28167
953.037	1.40708	1.27981
954.036	1.40167	1.28407
955.037	1.40021	1.27333
956.036	1.41896	1.27981
957.036	1.40104	1.27222
958.037	1.40542	1.26889
959.036	1.39938	1.27926
960.035	1.40167	1.28667
961.036	1.41896	1.28
962.035	1.40521	1.27852
963.035	1.425	1.28926
964.035	1.41312	1.27426
965.035	1.42896	1.27296
966.036	1.40604	1.28074
967.035	1.40521	1.27981
968.037	1.41875	1.27444
969.038	1.40958	1.27759
970.037	1.42229	1.27833
971.038	1.42375	1.28204
972.038	1.40792	1.29296
973.038	1.41625	1.275
974.038	1.41979	1.29074
975.036	1.42063	1.28907
976.037	1.42354	1.28315
977.037	1.42521	1.27852
978.036	1.42417	1.27981
979.036	1.41708	1.28352
980.036	1.41833	1.28259
981.037	1.41875	1.28241
982.036	1.41562	1.28889
983.037	1.43938	1.27907
984.036	1.44583	1.29574
985.036	1.4475	1.29778
986.036	1.44458	1.30241
987.036	1.45354	1.31148
988.037	1.45167	1.32
989.037	1.45396	1.33204
990.037	1.45646	1.34963
991.037	1.46812	1.3637
992.037	1.44938	1.39481
993.037	1.455	1.40704
994.037	1.44562	1.46759
995.036	1.45938	1.52037
996.037	1.44833	1.60167
997.035	1.44562	1.6637
998.035	1.44	1.76778
999.036	1.44021	1.875
1000.04	1.46292	1.99389
1001.04	1.47542	2.16611
1002.04	1.47083	2.2763
1003.04	1.49667	2.40815
1004.04	1.50729	2.50704
1005.04	1.52271	2.63056
1006.04	1.54313	2.72778
1007.04	1.56583	2.84685
1008.04	1.58104	2.98019
1009.04	1.61979	3.0613
1010.04	1.67854	3.10278
1011.04	1.72833	3.125
1012.04	1.76708	3.16241
1013.04	1.83187	3.17685
1014.04	1.91875	3.23482
1015.04	2.04208	3.24111
1016.04	2.20833	3.24222
1017.04	2.43	3.2287
1018.03	2.5925	3.26759
1019.03	2.79042	3.24815
1020.03	2.96979	3.25704
1021.03	3.09792	3.2587
1022.03	3.21188	3.19463
1023.03	3.34563	3.21963
1024.04	3.38792	3.22907
1025.04	3.42021	3.19
1026.04	3.47521	3.22463
1027.04	3.49625	3.19833
1028.04	3.50396	3.19167
1029.04	3.48958	3.19407
1030.04	3.49875	3.19167
1031.04	3.47979	3.15037
1032.04	3.45938	3.14407
1033.04	3.47375	3.12037
1034.04	3.44521	3.18519
1035.04	3.41812	3.13963
1036.04	3.43729	3.15963
1037.04	3.46375	3.09074
1038.04	3.43542	3.13537
1039.04	3.41375	3.12148
1040.04	3.41479	3.14222
1041.04	3.46292	3.10259
1042.04	3.43396	3.15648
1043.04	3.42729	3.09963
1044.04	3.40458	3.13537
1045.04	3.38542	3.11056
1046.04	3.35625	3.09833
1047.04	3.38042	3.13296
1048.04	3.34521	3.08333
1049.04	3.335	3.09463
1050.04	3.29042	3.08685
1051.04	3.29583	3.11944
1052.04	3.27	3.09148
1053.04	3.27458	3.08093
1054.04	3.27417	3.11
1055.04	3.27708	3.07444
1056.04	3.25813	3.03796
1057.04	3.2625	3.08167
1058.04	3.25729	3.06963
1059.04	3.26187	3.08204
1060.04	3.24917	3.06093
1061.04	3.20542	3.04611
1062.04	3.21333	3.06815
1063.04	3.21333	3.04167
1064.04	3.20667	3.02963
1065.04	3.19917	3.03222
1066.04	3.20208	3.03
1067.04	3.20625	3.06963
1068.04	3.21625	3.04259
1069.04	3.19875	3.03148
1070.04	3.18375	3.06815
1071.04	3.18375	3.04852
1072.04	3.19146	3.07278
1073.04	3.16417	3.03204
1074.04	3.17854	3.0737
1075.04	3.19208	3.06833
1076.04	3.20854	3.03833
1077.04	3.18562	3.03111
1078.04	3.175	3.03685
1079.04	3.17104	3.05037
1080.04	3.15979	3.05241
1081.04	3.16479	3.0587
1082.04	3.13021	3.02907
1083.04	3.17958	3.04463
1084.04	3.15979	3.03018
1085.04	3.13	3.04926
1086.04	3.11229	3.04
1087.04	3.08625	3.00593
1088.04	3.13063	3.02278
1089.04	3.11375	3.01611
1090.04	3.10958	3.03926
1091.04	3.12104	3.02519
1092.04	3.11833	2.99611
1093.04	3.105	3.04833
1094.04	3.11396	3.00944
1095.04	3.10542	3.03093
1096.04	3.10188	3.01889
1097.04	3.08312	3.03296
1098.04	3.09604	3.05852
1099.04	3.10625	3.00815
1100.04	3.06917	3.01963
1101.04	3.10188	3.03
1102.04	3.05812	3.00481
1103.04	3.05375	3.00167
1104.04	3.07125	3.01852
1105.04	3.07479	3.02111
1106.04	3.09729	3.03759
1107.04	3.09208	3.00296
1108.04	3.04396	3.02889
1109.04	3.05146	3.01222
1110.04	3.06937	3.03389
1111.04	3.09313	2.99018
1112.04	3.03542	3.01296
1113.04	3.01063	3.01981
1114.04	3.04146	3.01648
1115.04	3.04833	2.96667
1116.04	3.06917	2.97648
1117.04	3.02917	2.96833
1118.04	3.02917	2.9887
1119.04	3.05021	2.9887
1120.04	3.02813	2.94389
1121.04	3.03104	3.0063
1122.04	3.2149	2.99722
1123.04	3.17039	2.98
1124.04	3.20157	2.98593
1125.04	3.16372	2.94222
1126.04	3.1898	2.98463
1127.04	3.15392	2.97778
1128.04	3.14137	2.94982
1129.04	3.13	2.94833
1130.04	3.13765	2.97722
1131.04	3.12902	2.94796
1132.04	3.09784	2.98593
1133.04	3.11412	2.95
1134.04	3.14529	2.95537
1135.04	3.16765	2.97963
1136.04	3.14451	2.97537
1137.04	3.18549	2.9363
1138.04	3.16314	2.9663
1139.04	3.19373	2.94611
1140.04	3.18176	2.9737
1141.04	3.22431	2.97389
1142.04	3.15549	2.93963
1143.04	3.15902	2.97167
1144.04	3.16549	2.93648
1145.04	3.09804	2.95463
1146.04	3.15059	2.96241
1147.04	3.15765	2.97648
1148.04	3.1549	2.95074
1149.04	3.15784	2.97259
1150.04	3.14039	2.95074
1151.04	3.09922	2.92759
1152.04	3.1102	2.95778
1153.04	3.13196	2.94148
1154.04	3.16196	2.95315
1155.04	3.0998	2.94963
1156.04	3.14431	2.94778
1157.04	3.13471	2.94574
1158.04	3.10608	2.91407
1159.04	3.07235	2.92704
1160.04	3.06196	2.92778
1161.04	3.11333	2.92185
1162.04	3.1151	2.92426
1163.04	3.05118	2.90852
1164.04	3.09569	2.92482
1165.04	3.03529	2.8863
1166.04	3.05588	2.93815
1167.04	3.02196	2.88111
1168.04	2.98137	2.93148
		2.87333
		2.91111

## Sheet: Fig 3e&f
Figure 3e				Figure 3f
Time (Sec)	190mOsm	190mOsm + GsMTx4		190mOsm n=71	190mOsm + GsMTx4 n=62
0	0.974576	0.904977		24.99	8.176
1.572	0.877119	0.950226		17.66	7.49
3.144	1.03814	0.955882		16.98	4.906
4.722	0.966102	0.938914		26.88	10.59
6.294	0.894068	0.955882		13.72	9.498
7.866	0.949153	0.927602		13.39	9.341
9.438	0.983051	0.961538		16.36	10.44
11.01	0.966102	0.91629		25.38	12.13
12.588	0.936441	0.967195		15.41	8.428
14.16	0.889831	0.950226		15.04	10.62
15.732	0.949153	0.984163		29.13	7.857
17.304	0.919492	1.02376		13.57	7.472
18.876	0.915254	0.989819		18.64	8.812
20.454	0.957627	1.10294		14.28	2.986
22.026	1.00848	1.04638		19.91	5.097
23.598	0.95339	1.01244		20.03	8.848
25.17	1.04237	0.972851		29.15	8.624
26.748	0.915254	0.978507		17.38	11.71
28.32	1	0.995475		10.35	5.383
29.892	1.02542	1.04072		19.2	10.27
31.464	1.0339	1.00679		11.79	9.331
33.036	1.00424	1.05204		21.79	6.764
34.614	1.02542	1.01244		11.23	5.867
36.186	1.0339	1.00113		18.37	8.547
37.758	0.987288	1.00679		14.07	5.286
39.33	1.03814	1.09163		19.13	6.266
40.902	0.991525	1.04072		15.73	7.228
42.48	1.07203	1.03507		13.63	13.34
44.052	1.04661	0.989819		19.88	8.552
45.624	1	0.989819		18.11	8.778
47.196	1.12288	0.961538		19.35	5.151
48.768	1.02119	1.02376		14.83	9.258
50.346	1.11017	1.02941		12.01	9.947
51.918	1.09746	1.00679		25.83	13.87
53.49	1.07627	1.02376		16.77	7.914
55.062	1.04237	1.05769		17.45	6.987
56.634	1.04237	1.02941		20.21	9.516
58.212	1.08051	1.06335		11.2	11.13
59.784	1.01695	1.02376		17.75	5.953
61.356	1.04237	1.02941		16.5	3.474
62.928	1.09322	1.0181		24.45	4.179
64.5	1.05085	1.02376		28.44	2.657
66.078	1.00848	0.984163		22.71	2.129
67.65	1.03814	0.950226		7.3	3.321
69.222	1.02966	1.00113		13.42	3.316
70.794	1.16949	0.967195		15.91	2.012
72.366	1.00424	0.989819		10.09	3.126
73.944	1.02119	0.938914		11.35	3.428
75.516	0.974576	0.978507		18.77	2.597
77.088	1.11864	0.961538		13.77	3.103
78.66	1.09322	0.972851		9.431	2.944
80.238	0.991525	1.04638		18.36	1.91
81.81	1.06356	1.04072		13.36	6.032
83.382	1.09746	1.02941		17.99	2.984
84.954	1.03814	1.02941		14.01	0.9636
86.526	1.05932	1.01244		10.15	2.868
88.104	1.00424	1.03507		16.8	3.762
89.676	1.04661	0.927602		13.5	3.055
91.248	1.08051	0.955882		18.02	3.686
92.82	1.02966	0.955882		19.05	3.164
94.392	1.07203	1.00679		16.56	4.133
95.97	1.10593	0.984163		15.33	1.354
97.542	1.09322	0.967195		14.53
99.114	1.1017	0.984163		12.26
100.686	1.10593	0.910633		17.37
102.258	1.07627	0.927602		12.19
103.836	1.08051	0.94457		10.79
105.408	1.06356	0.938914		15.87
106.98	1.12288	0.933258		5.862
108.552	0.991525	0.927602		10.53
110.124	1.09746	0.927602		8.69
111.702	1.07627	0.995475
113.274	1.13559	0.876697
114.846	1.02542	1.01244
116.418	1.12288	0.989819
117.99	1.08051	0.921946
119.568	1.11864	0.859729
121.14	1.1017	0.921946
122.712	1.05932	0.94457
124.284	1.02966	0.94457
125.856	1.11017	0.893665
127.434	1.01271	0.989819
129.006	1.0678	0.978507
130.578	1.11864	0.933258
132.15	1.05085	0.904977
133.728	1.08051	0.961538
135.3	1.10593	0.984163
136.872	1.06356	0.984163
138.444	1.07203	0.950226
140.016	1	0.955882
141.594	1.07627	0.927602
143.166	1.06356	0.94457
144.738	1.1017	0.984163
146.31	0.987288	0.871041
147.882	1.06356	0.910633
149.46	1.05509	0.972851
151.032	1.11441	0.938914
152.604	1.14407	0.978507
154.176	1.07627	0.904977
155.748	1.07627	0.933258
157.326	1.07627	0.933258
158.898	1.13136	0.893665
160.47	1.11017	0.882353
162.042	1.06356	0.927602
163.614	1.02119	0.961538
165.192	1.07627	0.899321
166.764	1.09746	0.921946
168.336	1.09322	0.910633
169.908	1	0.938914
171.48	1.0678	0.961538
173.058	1.11864	0.967195
174.63	1.11441	0.882353
176.202	1.12288	0.865385
177.774	1.11017	0.938914
179.346	1.12712	0.927602
180.924	1.14407	0.882353
182.496	1.07203	0.938914
184.068	1.09746	0.882353
185.64	1.12288	0.938914
187.218	1.16525	0.893665
188.79	1.08051	0.871041
190.362	1.2161	0.972851
191.934	1.2161	0.859729
193.506	1.20339	0.893665
195.084	1.15678	0.865385
196.656	1.22458	0.910633
198.228	1.16102	0.899321
199.8	1.19068	0.899321
201.372	1.13559	0.927602
202.95	1.12288	0.921946
204.522	1.16949	0.904977
206.094	1.24576	0.893665
207.666	1.13136	0.91629
209.238	1.16949	0.955882
210.816	1.12288	0.882353
212.388	1.16102	0.921946
213.96	1.16949	0.871041
215.532	1.1483	0.938914
217.104	1.11864	0.871041
218.682	1.09322	0.859729
220.254	1.09322	0.831448
221.826	1.13559	0.831448
223.398	1.15254	0.859729
224.97	1.10593	0.848416
226.548	1.20763	0.865385
228.12	1.16949	0.780543
229.692	1.14407	0.882353
231.264	1.11864	0.831448
232.836	1.19491	0.848416
234.414	1.07627	0.933258
235.986	1.14407	0.910633
237.558	1.30085	0.921946
239.13	1.16102	0.933258
240.708	1.23305	0.961538
242.28	1.21186	0.893665
243.852	1.19915	0.938914
245.424	1.24576	0.893665
246.996	1.27966	0.893665
248.574	1.28814	0.904977
250.146	1.34746	0.910633
251.718	1.26271	0.904977
253.29	1.27966	0.94457
254.862	1.2839	0.955882
256.44	1.3178	0.984163
258.012	1.33051	1.04638
259.584	1.3517	1.11425
261.156	1.38559	1.03507
262.728	1.47881	1.04072
264.306	1.40254	1.08597
265.878	1.47458	1.09163
267.45	1.44915	1.08597
269.022	1.47458	1.15385
270.594	1.48305	1.1595
272.172	1.45339	1.15385
273.744	1.41102	1.1991
275.316	1.44491	1.11425
276.888	1.61441	1.23303
278.46	1.59322	1.27828
280.038	1.65678	1.25
281.61	1.54237	1.22172
283.182	1.66949	1.31787
284.754	1.69491	1.31787
286.332	1.80085	1.28394
287.904	1.66949	1.30656
289.476	1.75424	1.36312
291.048	1.77542	1.36312
292.62	1.82203	1.40271
294.198	1.88136	1.41403
295.77	1.80932	1.45928
297.342	1.75	1.54412
298.914	1.98305	1.52149
300.486	1.94915	1.52715
302.064	2.05509	1.49887
303.636	2.07203	1.46493
305.208	2.08051	1.49887
306.78	2.13136	1.65724
308.352	2.10593	1.54977
309.93	2.12712	1.59502
311.502	2.25	1.61199
313.074	2.20763	1.65724
314.646	2.46186	1.76471
316.218	2.14831	1.61199
317.796	2.20763	1.64593
319.368	2.19491	1.6629
320.94	2.27542	1.65724
322.512	2.58898	1.74208
324.084	2.4661	1.73643
325.662	2.4661	1.82692
327.234	2.40678	1.78733
328.806	2.42373	1.81561
330.378	2.55509	1.88914
331.95	2.73305	1.82692
333.528	2.63136	1.83824
335.1	2.66525	1.83824
336.672	2.71186	1.83258
338.244	2.73729	1.88348
339.822	2.76271	1.84389
341.394	2.89831	1.8552
342.966	2.87712	1.9457
344.538	2.96186	1.96267
346.11	2.94491	1.93439
347.688	2.93644	2.00226
349.26	2.92373	1.92308
350.832	3.13983	1.95136
352.404	3.04237	2.02489
353.976	3.10169	2.00792
355.554	3	2.09276
357.126	3.23305	2.05882
358.698	3.15678	2.11538
360.27	3.08898	1.98529
361.842	3.16949	2.14366
363.42	3.26695	2.00792
364.992	3.2161	2.10973
366.564	3.14407	2.08145
368.136	3.35593	2.0871
369.708	3.40254	2.1267
371.286	3.26695	2.09842
372.858	3.50424	2.14932
374.43	3.47034	2.10973
376.002	3.40678	2.23982
377.574	3.44915	2.15498
379.152	3.30085	2.20588
380.724	3.26695	2.12104
382.296	3.4661	2.17195
383.868	3.45763	2.21719
385.44	3.48305	2.18326
387.018	3.55509	2.33597
388.59	3.61017	2.21154
390.162	3.63559	2.25679
391.734	3.63559	2.29072
393.312	3.55509	2.18326
394.884	3.66525	2.20588
396.456	3.58898	2.28507
398.028	3.63136	2.43778
399.6	3.64831	2.29638
401.178	3.66949	2.36425
402.75	3.70339	2.29072
404.322	3.76271	2.38122
405.894	3.61864	2.38122
407.466	3.88136	2.38688
409.044	3.84322	2.31901
410.616	3.82203	2.37557
412.188	3.7161	2.43213
413.76	3.75	2.44909
415.332	3.90254	2.43213
416.91	3.94491	2.37557
418.482	3.90254	2.44344
420.054	3.91102	2.46606
421.626	3.93644	2.50566
423.198	4.05085	2.38122
424.776	3.94491	2.44909
426.348	3.97034	2.45475
427.92	4.11441	2.5
429.492	3.99153	2.52262
431.064	3.9661	2.51697
432.642	4.05509	2.52262
434.214	4.12288	2.56222
435.786	3.9661	2.5
437.358	4.05085	2.55656
438.93	4.0339	2.63009
440.508	4.1822	2.57353
442.08	4.22034	2.56222
443.652	4.11864	2.63575
445.224	4.23305	2.63575
446.802	4.2839	2.51697
448.374	4.24153	2.65272
449.946	4.23729	2.72059
451.518	4.13983	2.63009
453.09	4.19068	2.69796
454.668	4.32203	2.62443
456.24	4.24576	2.65837
457.812	4.34746	2.65272
459.384	4.3178	2.71493
460.956	4.22458	2.71493
462.534	4.31356	2.66403
464.106	4.2161	2.60747
465.678	4.35593	2.63575
467.25	4.29237	2.77149
468.822	4.32627	2.65272
470.4	4.32627	2.79977
471.972	4.39407	2.74887
473.544	4.41525	2.72059
475.116	4.44915	2.67534
476.688	4.55932	2.79412
478.266	4.44068	2.75453
479.838	4.36441	2.83371
481.41	4.43644	2.81109
482.982	4.44068	2.74887
484.554	4.43644	2.64706
486.132	4.49153	2.77149
487.704	4.40678	2.72624
489.276	4.57203	2.74887
490.848	4.66949	2.88462
492.42	4.36864	2.75453
493.998	4.61441	2.65272
495.57	4.55932	2.74887
497.142	4.61441	2.77715
498.714	4.64407	2.85068
500.292	4.51695	2.79412
501.864	4.60593	2.81674
503.436	4.57627	2.66968
505.008	4.56356	2.83937
506.58	4.66102	2.77149
508.158	4.66102	2.72624
509.73	4.6483	2.80543
511.302	4.69915	2.78281
512.874	4.55509	2.74321
514.446	4.61864	2.84502
516.024	4.69915	2.68665
517.596	4.71186	2.85634
519.168	4.67373	2.8224
520.74	4.72034	2.89027
522.312	4.62712	2.9129
523.89	4.83051	2.84502
525.462	4.78814	2.83371
527.034	4.66102	2.9638
528.606	4.77966	2.92421
530.178	4.82203	2.8733
531.756	4.71186	2.90158
533.328	4.67373	2.88462
534.9	4.80509	2.83371
536.472	4.66102	2.8733
538.044	4.83051	2.90724
539.622	4.77542	2.8733
541.194	4.83898	2.89593
542.766	4.91102	2.84502
544.338	4.80932	2.85634
545.916	4.77542	2.92421
547.488	4.84322	2.98077
549.06	4.80932	2.89593
550.632	4.86017	2.93552
552.204	4.77119	2.89593
553.782	4.8517	2.92421
555.354	4.90678	2.97511
556.926	4.83475	2.85634
558.498	4.82627	2.89593
560.07	4.77542	2.83371
561.648	4.90678	3.00905
563.22	4.92373	2.95249
564.792	4.91525	2.99208
566.364	4.86441	2.86199
567.936	4.94068	3.07127
569.514	4.97458	3.04299
571.086	4.99576	3.00339
572.658	4.9322	2.96946
574.23	4.80509	2.95815
575.802	4.74153	2.9638
577.38	4.85593	2.96946
578.952	4.83475	2.9129
580.524	4.88983	3.02602
582.096	4.87288	2.90158
583.668	5	3.00905
585.246	4.94491	2.91855
586.818	4.89407	2.90724
588.39	4.92373	3.00339
589.962	4.95339	3.0543
591.534	4.94915	3.00339
593.112	4.91102	3.01471
594.684	4.85593	3.03733
596.256	4.95763	2.96946
597.828	5.03814	2.99208
599.406	5.0339	3.08258
600.978	4.84746	2.99774
602.55	5.00847	2.94118
604.122	4.94068	2.94683
605.694	4.94915	2.99774
607.272	4.90254	3.00905
608.844	5	3.01471
610.416	5.00847	3.01471
611.988	5.08051	2.95249
613.56	5.00847	2.99208
615.138	5.11864	3.01471
616.71	5.14407	3.02602
618.282	5.11441	2.95249
619.854	4.95339	3.00339
621.426	5.10593	2.90724
623.004	5.18644	2.99774
624.576	5.08898	2.98643
626.148	4.99576	3.04299
627.72	5.09322	3.03733
629.292	5.05932	3.08258
630.87	5.04661	3.00905
632.442	4.95763	2.95249
634.014	5.08898	2.97511
635.586	4.97881	3.0543
637.158	5.15678	2.9638
638.736	5.09322	3.00905

[truncated: 20 more sheets: Fig 3g&h, Fig4a, Fig 4b-l, Fig4o, Fig4p, Fig4q, Fig 5, Fig6b-g, Fig6j, Fig6k, Fig7c, Figs1, Fig S2f-h, Fig S3, FigS4, FigS5, FigS6, Figs7b, Fig S8, Fig S9]
